# Supplementary material for: Synthesis, Structure, and Antiproliferative Action of 2-Pyridyl Urea-Based Cu(II) Complexes
Source: Biomedicines. 2022 Feb 16;10(2):461. doi: 10.3390/biomedicines10020461 (PMC8962293; doi:10.3390/biomedicines10020461)
Supplement: Supplementary file 1 [file biomedicines-10-00461-s001.zip]

Archive with 1 entries (1 files):
- biomedicines-1374713-supplementary.pdf
